# Supplementary material for: From observation to protection a bibliometric analysis of aerosol-glacier interactions
Source: iScience. 2026 Jan 30;29(3):114672. doi: 10.1016/j.isci.2026.114672 (PMC12925231; doi:10.1016/j.isci.2026.114672)
Supplement: Table S6. Thesaurus used to standardize author names for consistent author-level collaboration and citation analysis in aerosol-glacier remote sensing bibliometric studies [file mmc2.xlsx]

## Sheet: Sheet1
label	replace by
Alexander, S P	Alexander, Simon P
Alexander, Simon P	Alexander, Simon P
Althausen, D	Althausen, Dietrich
Althausen, Dietrich	Althausen, Dietrich
Amiridis, V	Amiridis, Vassilis
Amiridis, Vassilis	Amiridis, Vassilis
Ansmann, A	Ansmann, Albert
Ansmann, Albert	Ansmann, Albert
Baccolo, G	Baccolo, Giovanni
Baccolo, Giovanni	Baccolo, Giovanni
Banzon, V	Banzon, Viva
Banzon, Viva	Banzon, Viva
Bardeen, C G	Bardeen, Charles G
Bardeen, Charles G	Bardeen, Charles G
Barker, H W	Barker, Howard W
Barker, Howard W	Barker, Howard W
Baron, J S	Baron, Jill S
Baron, Jill S	Baron, Jill S
Barrientos-Velasco, Carola	Barrientos-Velasco, Carola
Velasco, Carola Barrientos	Barrientos-Velasco, Carola
Battaglia, A	Battaglia, Alessandro
Battaglia, Alessandro	Battaglia, Alessandro
Alley, Richard B	Bennett, Richard A
Bennett, Richard A	Bennett, Richard A
Blunden, J	Blunden, Jessica
Blunden, Jessica	Blunden, Jessica
Boesch, H	Boesch, Hartmut
Boesch, Hartmut	Boesch, Hartmut
Box, J E	Box, Jason E
Box, Jason E	Box, Jason E
Burkhart, J F	Burkhart, John F
Burkhart, John F	Burkhart, John F
Burrows, J P	Burrows, John Philip
Burrows, John P	Burrows, John Philip
Burrows, John Philip	Burrows, John Philip
Campbell, J D	Campbell, Jayaka D
Campbell, Jayaka D	Campbell, Jayaka D
Carey, L D	Carey, Lawrence D
Carey, Lawrence D	Carey, Lawrence D
Carn, S	Carn, Simon
Carn, Simon	Carn, Simon
Casey, K A	Casey, Kimberly A
Casey, Kimberly A	Casey, Kimberly A
Cheng, Xiao	Cheng, Xiao
Xiao, C	Cheng, Xiao
Chepfer, H	Chepfer, Helene
Chepfer, Helene	Chepfer, Helene
Clague, J J	Clague, John J
Clague, John J	Clague, John J
Clow, D W	Clow, David W
Clow, David W	Clow, David W
Coe, H	Coe, Hugh
Coe, Hugh	Coe, Hugh
Colombo, R	Colombo, Roberto
Colombo, Roberto	Colombo, Roberto
Cook, Joseph M	Cook, Joseph Mitchell
Cook, Joseph Mitchell	Cook, Joseph Mitchell
Dadic, R	Dadic, Ruzica
Dadic, Ruzica	Dadic, Ruzica
De Leeuw, G	de Leeuw, Gerrit
de Leeuw, Gerrit	de Leeuw, Gerrit
Delanoe, J	Delanoe, Julien
Delanoe, Julien	Delanoe, Julien
Delmonte, B	Delmonte, Barbara
Delmonte, Barbara	Delmonte, Barbara
Di Mauro, B	Di Mauro, Biagio
Di Mauro, Biagio	Di Mauro, Biagio
Donovan, D P	Donovan, David P
Donovan, David P	Donovan, David P
Eckhardt, S	Eckhardt, Sabine
Eckhardt, Sabine	Eckhardt, Sabine
Engelmann, R	Engelmann, Ronny
Engelmann, Ronny	Engelmann, Ronny
Fettweis, X	Fettweis, Xavier
Fettweis, Xavier	Fettweis, Xavier
Forsythe, John M	Forsythe, John M
Mustard, John F	Forsythe, John M
Fouchet, T	Fouchet, Thierry
Fouchet, Thierry	Fouchet, Thierry
Franzetti, A	Franzetti, Andrea
Franzetti, Andrea	Franzetti, Andrea
Fricker, H A	Fricker, Helen A
Fricker, Helen A	Fricker, Helen A
Gallagher, M	Gallagher, Martin
Gallagher, Martin	Gallagher, Martin
Gallet, Jean Charles	Gallet, Jean-Charles
Gallet, Jean-Charles	Gallet, Jean-Charles
Gasso, S	Gasso, Santiago
Gasso, Santiago	Gasso, Santiago
Gettelman, A	Gettelman, Andrew
Gettelman, Andrew	Gettelman, Andrew
Ghan, S	Ghan, Steven
Ghan, Steven	Ghan, Steven
Gulick, S P S	Gulick, Sean P S
Gulick, Sean P S	Gulick, Sean P S
Gultepe, I	Gultepe, Ismail
Gultepe, Ismail	Gultepe, Ismail
Herber, A	Herber, Andreas
Herber, Andreas	Herber, Andreas
Hill, T C J	Hill, Thomas C J
Hill, Thomas C J	Hill, Thomas C J
Hu Xiuqing	Hu, Xiuqing
Hu, Xiuqing	Hu, Xiuqing
Huang, Y	Huang, Yuxia
Huang, Yuxia	Huang, Yuxia
Huenerbein, A	Huenerbein, Anja
Huenerbein, Anja	Huenerbein, Anja
Ishimoto, H	Ishimoto, Hiroshi
Ishimoto, Hiroshi	Ishimoto, Hiroshi
Ismail, S	Ismail, Syed
Ismail, Syed	Ismail, Syed
Jaegle, L	Jaegle, Lyatt
Jaegle, Lyatt	Jaegle, Lyatt
Jaervinen, E	Jaervinen, Emma
Jaervinen, Emma	Jaervinen, Emma
Jones, Andrew S	Jones, Andrew S
Sole, Andrew J	Jones, Andrew S
Jones, B M	Jones, Benjamin M
Jones, Benjamin M	Jones, Benjamin M
Kahn, B H	Kahn, Brian H
Kahn, Brian H	Kahn, Brian H
Kaiser, J W	Kaiser, Johannes W
Kaiser, Johannes W	Kaiser, Johannes W
Kang, S C	Kang, Shichang
Kang, S	Kang, Shichang
Kang, SC	Kang, Shichang
Kang, Shichang	Kang, Shichang
Kanitz, T	Kanitz, Thomas
Kanitz, Thomas	Kanitz, Thomas
Kayastha, Rijan B	Kayastha, Rijan Bhakta
Kayastha, Rijan Bhakta	Kayastha, Rijan Bhakta
Kazadzis, S	Kazadzis, Stelios
Kazadzis, Stelios	Kazadzis, Stelios
Kidder, S	Kidder, Stanley
Kidder, Stanley	Kidder, Stanley
Kinne, S	Kinne, Stefan
Kinne, Stefan	Kinne, Stefan
Knyazikhin, Y	Knyazikhin, Yuri
Knyazikhin, Yuri	Knyazikhin, Yuri
Kohler, J	Kohler, Jack
Kohler, Jack	Kohler, Jack
Kollias, P	Kollias, Pavlos
Kollias, Pavlos	Kollias, Pavlos
Kraemer, M	Kraemer, Martina
Kraemer, Martina	Kraemer, Martina
Kucera, P A	Kucera, Paul A
Kucera, Paul A	Kucera, Paul A
Laj, P	Laj, Paolo
Laj, Paolo	Laj, Paolo
Lambert, A	Lambert, Alyn
Lambert, Alyn	Lambert, Alyn
Lane, S N	Lane, Stuart N
Lane, Stuart N	Lane, Stuart N
Lehning, M	Lehning, Michael
Lehning, Michael	Lehning, Michael
Lemmon, M T	Lemmon, Mark T
Lemmon, Mark T	Lemmon, Mark T
Li, Z	Li, Zhongqin
Li, Zhongqin	Li, Zhongqin
Liou, K N	Liou, Kuo-Nan
Liou, Kuo-Nan	Liou, Kuo-Nan
Liu, X	Liu, Xinwei
Liu, Xinwei	Liu, Xinwei
Lohmann, U	Lohmann, Ulrike
Lohmann, Ulrike	Lohmann, Ulrike
Mace, G G	Mace, Gerald G
Mace, Gerald G	Mace, Gerald G
Madonna, F	Madonna, Fabio
Madonna, Fabio	Madonna, Fabio
Marchand, R	Marchand, Roger
Marchand, Roger	Marchand, Roger
Marelle, L	Marelle, Louis
Marelle, Louis	Marelle, Louis
Mariage, V	Mariage, Vincent
Mariage, Vincent	Mariage, Vincent
Marinoni, A	Marinoni, Angela
Marinoni, Angela	Marinoni, Angela
Marinou, E	Marinou, Eleni
Marinou, Eleni	Marinou, Eleni
Marshak, A	Marshak, Alexander
Marshak, Alexander	Marshak, Alexander
McFarquhar, G M	McFarquhar, Greg M
McFarquhar, Greg M	McFarquhar, Greg M
Menounos, B	Menounos, Brian
Menounos, Brian	Menounos, Brian
Merchant, C J	Merchant, Christopher J
Merchant, Christopher J	Merchant, Christopher J
Meredith, M P	Meredith, Michael P
Meredith, Michael P	Meredith, Michael P
Miller, S	Miller, Steven
Miller, Steven	Miller, Steven
Ming, J	Ming, Jing
Ming, Jing	Ming, Jing
Moehler, O	Moehler, Ottmar
Moehler, Ottmar	Moehler, Ottmar
Mueller, R	Mueller, Ralf
Mueller, Ralf	Mueller, Ralf
Nakajima, T Y	Nakajima, Takashi Y
Nakajima, Takashi Y	Nakajima, Takashi Y
Garabato, A C Naveira	Naveira Garabato, Alberto C
Naveira Garabato, Alberto C	Naveira Garabato, Alberto C
Nenes, A	Nenes, Athanasios
Nenes, Athanasios	Nenes, Athanasios
Neubauer, D	Neubauer, David
Neubauer, David	Neubauer, David
Newman, L	Newman, Louise
Newman, Louise	Newman, Louise
Nicolaus, M	Nicolaus, Marcel
Nicolaus, Marcel	Nicolaus, Marcel
Okamoto, H	Okamoto, Hajime
Okamoto, Hajime	Okamoto, Hajime
Oleksy, I A	Oleksy, Isabella A
Oleksy, Isabella A	Oleksy, Isabella A
Pappalardo, G	Pappalardo, Gelsomina
Pappalardo, Gelsomina	Pappalardo, Gelsomina
Paul, F	Paul, Frank
Paul, Frank	Paul, Frank
Pelon, J	Pelon, Jacques
Pelon, Jacques	Pelon, Jacques
Persson, P O G	Persson, P Ola G
Persson, P Ola G	Persson, P Ola G
Petaja, T	Petaja, Tuukka
Petaja, Tuukka	Petaja, Tuukka
Pinty, B	Pinty, Bernard
Pinty, Bernard	Pinty, Bernard
Pitts, M C	Pitts, Michael C
Pitts, Michael C	Pitts, Michael C
Platnick, S	Platnick, Steven
Platnick, Steven	Platnick, Steven
Plaut, J J	Plaut, Jeffrey J
Plaut, Jeffrey J	Plaut, Jeffrey J
Poch, O	Poch, Olivier
Poch, Olivier	Poch, Olivier
Poole, L R	Poole, Lamont R
Poole, Lamont R	Poole, Lamont R
Prata, F	Prata, Fred
Prata, Fred	Prata, Fred
Proestakis, E	Proestakis, Emannouil
Proestakis, Emannouil	Proestakis, Emannouil
Protat, A	Protat, Alain
Protat, Alain	Protat, Alain
Raut, J C	Raut, J-C
Raut, J-C	Raut, J-C
Richter, A	Richter, Andreas
Richter, Andreas	Richter, Andreas
Rinterknecht, V	Rinterknecht, Vincent
Rinterknecht, Vincent	Rinterknecht, Vincent
Rozanov, V	Rozanov, Vladimir
Rozanov, Vladimir	Rozanov, Vladimir
Santee, M L	Santee, Michelle L
Santee, Michelle L	Santee, Michelle L
Saunders, R	Saunders, Roger
Saunders, Roger	Saunders, Roger
Schmitt, B	Schmitt, Bernard
Schmitt, Bernard	Schmitt, Bernard
Schnaiter, M	Schnaiter, Martin
Schnaiter, Martin	Schnaiter, Martin
Schreier, M M	Schreier, Mathias M
Schreier, Mathias M	Schreier, Mathias M
Seifert, P	Seifert, Patric
Seifert, Patric	Seifert, Patric
Shiobara, M	Shiobara, Masataka
Shiobara, Masataka	Shiobara, Masataka
Shugar, D H	Shugar, Dan H
Shugar, Dan H	Shugar, Dan H
Shupe, M D	Shupe, Matthew D
Shupe, Matthew D	Shupe, Matthew D
Andrei, S	Sinkevich, Andrei
Sinkevich, Andrei	Sinkevich, Andrei
Spiga, A	Spiga, Aymeric
Spiga, Aymeric	Spiga, Aymeric
Spinhirne, J	Spinhirne, JD
Spinhirne, JD	Spinhirne, JD
Stebel, K	Stebel, Kerstin
Stebel, Kerstin	Stebel, Kerstin
Stohl, A	Stohl, Andreas
Stohl, Andreas	Stohl, Andreas
Storelvmo, T	Storelvmo, Trude
Storelvmo, Trude	Storelvmo, Trude
Takano, Y	Takano, Yoshihide
Takano, Yoshihide	Takano, Yoshihide
Um, J	Um, Junshik
Um, Junshik	Um, Junshik
van Diedenhoven, B	van Diedenhoven, Bastiaan
van Diedenhoven, Bastiaan	van Diedenhoven, Bastiaan
van Zadelhoff, G J	van Zadelhoff, Gerd-Jan
van Zadelhoff, Gerd-Jan	van Zadelhoff, Gerd-Jan
Vautard, R	Vautard, Robert
Vautard, Robert	Vautard, Robert
Veselovskii, I	Veselovskii, Igor
Veselovskii, Igor	Veselovskii, Igor
von Bismarck, J	von Bismarck, Jonas
von Bismarck, Jonas	von Bismarck, Jonas
Wagner, W	Wagner, Wolfgang
Wagner, Wolfgang	Wagner, Wolfgang
Walker, D A	Walker, Donald A
Walker, Donald A	Walker, Donald A
Wandinger, U	Wandinger, Ulla
Wandinger, Ulla	Wandinger, Ulla
Wang Ling	Wang, Ling
Wang, Ling	Wang, Ling
Wang, M	Wang, Meng
Wang, Meng	Wang, Meng
Wang, Z	Wang, Zhongting
Wang, Zhongting	Wang, Zhongting
Warren, S G	Warren, Stephen G
Warren, Stephen G	Warren, Stephen G
Williams, M W	Williams, Mark W
Williams, Mark W	Williams, Mark W
Williams, P I	Williams, Paul I
Williams, Paul I	Williams, Paul I
Wouters, B	Wouters, Bert
Wouters, Bert	Wouters, Bert
Yan Huimin	Yan, Huimin
Yan, Huimin	Yan, Huimin
Yang, P	Yang, Ping
Yang, Ping	Yang, Ping
Yin Zhenping	Yin, Zhenping
Yin, Zhenping	Yin, Zhenping
Yue, Q	Yue, Qing
Yue, Qing	Yue, Qing
Zhang, H	Zhang, Hua
Zhang, Hua	Zhang, Hua
Zhang, S	Zhang, Shuai
Zhang, Shuai	Zhang, Shuai
Zhang, Y	Zhang, Yulan
Zhang, Yulan	Zhang, Yulan
Zhao, C	Zhao, Chuanfeng
Zhao, Chuanfeng	Zhao, Chuanfeng
